# Supplementary material for: Risk Stratification for Breast Cancer Patient by Simultaneous Learning of Molecular Subtype and Survival Outcome Using Genetic Algorithm-Based Gene Set Selection
Source: Cancers (Basel). 2022 Aug 25;14(17):4120. doi: 10.3390/cancers14174120 (PMC9454699; doi:10.3390/cancers14174120)
Supplement: Supplementary file 1 [file cancers-14-04120-s001.zip]

Archive with 1 entries (1 files):
- cancers-1826554-supplementary.pdf
